# Supplementary material for: ATAD3 duplications bridge mitochondrial diseases and Aicardi–Goutières syndrome
Source: Dev Med Child Neurol. 2025 Jul 15;68(2):287–94. doi: 10.1111/dmcn.16414 (PMC12766552; doi:10.1111/dmcn.16414)
Supplement: Supplementary file 1 — Table S1: Next‐generation sequencing panel [file DMCN-68-287-s002.xlsx]

## Sheet: NGS_Panel_version_3
	Nuclear-encoded mitochndrial genes
	HGNC Gene Symbol	RefSeq Transcript Number	Ensembl Transcript Number Gencode V42	CCDS Number	Transcript Physical Position GRCH37/hG19
1	AARS2	NM_020745	ENST00000244571	CCDS34464	chr6:44266463-44281063
2	ABAT	NM_020686	ENST00000268251	CCDS10534	chr16:8768474-8878427
			ENST00000567812		chr16:8807471-8875436
		NM_001386616	ENST00000569156		chr16:8814570-8878427
3	ABCB7	NM_004299	ENST00000253577	CCDS14428	chrX:74273007-74376175
			ENST00000645829		chrX:74273128-74376117
		NM_001271696	ENST00000373394	CCDS65291	chrX:74270883-74376118
4	ACAD9	NM_014049	ENST00000308982	CCDS3053	chr3:128598333-128631957
5	ACADM	NM_001286043	ENST00000370834	CCDS72807	chr1:76190032-76229363
		NM_000016	ENST00000370841	CCDS668	chr1:76190032-76229364
		NM_001127328	ENST00000420607	CCDS44165	chr1:76190032-76229363
6	ACADS	NM_000017	ENST00000242592	CCDS9207	chr12:121163541-121177811
		NM_001302554	ENST00000411593	CCDS76610	chr12:121163541-121177811
7	ACADSB	NM_001609	ENST00000358776	CCDS7634	chr10:124768429-124817806
8	ACADVL	NM_001270447	ENST00000543245	CCDS58509	chr17:7120444-7128586
		NM_000018	ENST00000356839	CCDS11090	chr17:7123150-7128586
9	ACAT1	NM_000019	ENST00000265838	CCDS8339	chr11:107992258-108018891
			ENST00000299355		chr11:107992294-108007666
10	ACO2	NM_001098	ENST00000216254	CCDS14017	chr22:41865129-41924993
11	ADAR	NM_001111	ENST00000368474	CCDS1071	chr1:154554534-154580724
12	ADCK2	NM_052853	ENST00000072869	CCDS5861	chr7:140372745-140394910
13			ENST00000476491		chr7:140372953-140395745
14	ADCK3	NM_020247	ENST00000366777	CCDS1557	chr1:227127938-227175246
15	ADCK4	NM_024876	ENST00000324464	CCDS12562	chr19:41197434-41222790
16	ADPRS	NM_017825	ENST00000373178	CCDS402	chr1:36554493-36559533
17	AFG3L2	NM_006796	ENST00000269143	CCDS11859	chr18:12328943-12377275
18	AGK	NM_018238	ENST00000649286	CCDS5865	chr7:141251078-141354209
		NM_001364948	ENST00000650006		chr7:141251210-141350403
			ENST00000492693		chr7:141255253-141293995
19	AIFM1	NM_004208	ENST00000287295	CCDS14618	chrX:129263338-129299861
		NM_145812	ENST00000676229	CCDS14619	chrX:129263338-129299861
		NM_001130847	ENST00000535724	CCDS48167	chrX:129263338-129299861
20	ALAS2	NM_000032	ENST00000650242	CCDS14366	chrX:55035488-55057410
		NM_001037968	ENST00000396198	CCDS43960	chrX:55035488-55057410
21	ALDH18A1	NM_002860	ENST00000371224	CCDS7443	chr10:97365698-97416468
22	ALDH1B1	NM_000692	ENST00000377698	CCDS6615	chr9:38392661-38398662
23	APOPT1	NM_032374	ENST00000674165	CCDS9983	chr14:104029299-104057236
		NM_001370595	ENST00000409074		chr14:104029297-104059551
		NM_001302653	ENST00000556253		chr14:104029324-104056721
24	ARFGEF2	NM_006420	ENST00000371917	CCDS13411	chr20:47538275-47653230
25	ATAD3A	NM_018188	ENST00000378755	CCDS31	chr1:1447523-1470067
		NM_001170535	ENST00000378756	CCDS53259	chr1:1447542-1470065
26	ATAD3B	NM_031921	ENST00000673477	CCDS30	chr1:1407145-1433228
27	ATAD3C	NM_001039211	ENST00000378785	CCDS44039	chr1:1385069-1405543
28	ATP13A2	NM_022089	ENST00000326735	CCDS175	chr1:17312453-17338467
		NM_001141974	ENST00000341676	CCDS44072	chr1:17312453-17338467
29	ATP5F1A	NM_001001937	ENST00000398752	CCDS11927	chr18:43664110-43684199
30	ATP5F1B	NM_001686	ENST00000262030	CCDS8924	chr12:57031959-57039852
31	ATP5F1C	NM_005174	ENST00000335698	CCDS7081	chr10:7830067-7849762
		NM_001001973	ENST00000356708	CCDS31142	chr10:7830067-7849762
32	ATP5F1D	NM_001687	ENST00000215375	CCDS12058	chr19:1241749-1244824
33	ATP5F1E	NM_006886	ENST00000243997	CCDS13476	chr20:57603733-57607422
34	ATP5MC1	NM_005175	ENST00000393366	CCDS11539	chr17:46970148-46973232
35	ATP5MC2	NM_001002031	ENST00000673498	CCDS31812	chr12:54058954-54070114
		NM_005176	ENST00000394349	CCDS81694	chr12:54058954-54069867
36	ATP5MC3	NM_001689	ENST00000284727	CCDS2263	chr2:176040986-176046490
37	ATP5MD	NM_032747	ENST00000369815	CCDS7548	chr10:105148807-105156232
38	ATP5ME	NM_007100	ENST00000304312	CCDS3337	chr4:666225-668127
39	ATP5MF	NM_004889	ENST00000292475	CCDS5665	chr7:99055784-99063824
40	ATP5MG	NM_006476	ENST00000300688	CCDS8397	chr11:118272104-118280562
41	ATP5MGL	NM_001165877	ENST00000505920	CCDS54534	chr22:43035809-43036607
42	ATP5PB	NM_001688	ENST00000369722	CCDS836	chr1:111991743-112004525
43	ATP5PD	NM_006356	ENST00000301587	CCDS11712	chr17:73034955-73043074
44	ATP5PF	NM_001003701	ENST00000457143	CCDS46637	chr21:27096791-27107965
		NM_001685	ENST00000284971	CCDS13574	chr21:27096811-27107365
45	ATP5PO	NM_001697	ENST00000290299	CCDS13634	chr21:35275757-35288158
46	ATP7A	NM_000052	ENST00000341514	CCDS35339	chrX:77166153-77305892
47	ATP7B	NM_000053	ENST00000242839	CCDS41892	chr13:52506806-52585630
48	ATP8A2	NM_016529	ENST00000381655	CCDS41873	chr13:25946149-26599989
49	ATPAF1	NM_022745	ENST00000576409	CCDS541	chr1:47100711-47134099
		NM_001042546	ENST00000329231	CCDS41327	chr1:47100711-47134099
		NM_001394565	ENST00000574428		chr1:47098409-47134036
		NM_001243728	ENST00000532925	CCDS57998	chr1:47100711-47131550
50	ATPAF2	NM_145691	ENST00000474627	CCDS32585	chr17:17921334-17942480
51	ATPIF1	NM_016311	ENST00000335514	CCDS319	chr1:28562602-28564616
			ENST00000468425		chr1:28562653-28573417
		NM_178190	ENST00000497986	CCDS320	chr1:28562602-28564616
52	AUH	NM_001698	ENST00000375731	CCDS6689	chr9:93976105-94124200
53	BCAP31	NM_001139457	ENST00000458587	CCDS48191	chrX:152965947-152989556
		NM_001139441	ENST00000345046	CCDS14727	chrX:152965947-152989582
54	BCS1L	NM_004328	ENST00000359273	CCDS2419	chr2:219524379-219528166
55	BOLA3	NM_212552	ENST00000327428	CCDS33225	chr2:74362528-74375039
		NM_001035505	ENST00000295326	CCDS33224	chr2:74362528-74375039
56	BRAT1	NM_152743	ENST00000340611	CCDS5334	chr7:2577444-2595392
57	C12orf65	NM_152269	ENST00000253233	CCDS9244	chr12:123717844-123742506
58	C19orf12	NM_031448	ENST00000323670	CCDS12418	chr19:30189844-30206168
59	C19orf70	NM_205767	ENST00000309324	CCDS12143	chr19:5678425-5680907
		NM_001308240	ENST00000587950	CCDS77221	chr19:5678425-5680907
60	C1QBP	NM_001212	ENST00000225698	CCDS11071	chr17:5336097-5342475
61	C2ORF69	NM_153689	ENST00000319974	CCDS46482	chr2:200776016-200792996
62	CA5A	NM_001739	ENST00000649794	CCDS10965	chr16:87921625-87970112
63	CARS2	NM_024537	ENST00000257347	CCDS9514	chr13:111293757-111358527
64	CEP89	NM_032816	ENST00000305768	CCDS32987	chr19:33369904-33462869
			ENST00000591863		chr19:33459815-33462897
			ENST00000590597		chr19:33422113-33462869
65	CHCHD10	NM_213720	ENST00000484558	CCDS13815	chr22:24108021-24110159
		NM_001301339	ENST00000401675	CCDS77659	chr22:24108021-24110159
66	CHCHD2	NM_016139	ENST00000395422	CCDS5526	chr7:56169266-56174169
67	CHKB	NM_005198	ENST00000406938	CCDS14099	chr22:51017387-51021428
68	CISD2	NM_001008388	ENST00000273986	CCDS34040	chr4:103790135-103813963
			ENST00000503643		chr4:103790493-103808913
69	CLPB	NM_030813	ENST00000294053	CCDS8215	chr11:72003470-72145728
			ENST00000542555		chr11:72139850-72145518
		NM_001258392	ENST00000538039	CCDS58154	chr11:71996539-72145575
70	CLPP	NM_006012	ENST00000245816	CCDS12162	chr19:6361463-6368915
71	COA1	NM_018224	ENST00000223336	CCDS5471	chr7:43678846-43769140
		NM_001321202	ENST00000418140	CCDS83177	chr7:43686071-43769122
71	COA3	NM_001040431	ENST00000328434	CCDS32660	chr17:40949636-40950743
72	COA4	NM_016565	ENST00000355693	CCDS8225	chr11:73583713-73587890
73	COA5	NM_001008215	ENST00000328709	CCDS33257	chr2:99215786-99224981
74	COA6	NM_001206641	ENST00000366615	CCDS76275	chr1:234509183-234519795
		NM_001012985	ENST00000366613	CCDS31059	chr1:234509429-234519795
75	COA7	NM_023077	ENST00000371538	CCDS570	chr1:53152014-53164038
76	COASY	NM_001042532	ENST00000590958	CCDS45685	chr17:40714092-40718299
		NM_025233	ENST00000393818	CCDS11429	chr17:40714166-40718295
77	COQ2	NM_015697	ENST00000311469	CCDS47090	chr4:84184977-84206067
		NM_001358921	ENST00000647002	CCDS87234	chr4:84184977-84205948
78	COQ4	NM_016035	ENST00000300452	CCDS6898	chr9:131084787-131096351
			ENST00000609948		chr9:131084823-131085865
			ENST00000608951		chr9:131084861-131085863
			ENST00000372875		chr9:131085131-131088679
79	COQ5	NM_032314	ENST00000288532	CCDS31912	chr12:120941082-120966961
80	COQ6	NM_182476	ENST00000334571	CCDS9823	chr14:74416637-74429813
		NM_182480	ENST00000394026	CCDS9824	chr14:74416637-74429813
81	COQ7	NM_016138	ENST00000321998	CCDS10574	chr16:19078917-19091417
			ENST00000569127		chr16:19079311-19090584
82	COQ9	NM_020312	ENST00000262507	CCDS32459	chr16:57481337-57495187
83	COX10	NM_001303	ENST00000261643	CCDS11166	chr17:13972719-14111996
			ENST00000429152		chr17:13972813-13980639
84	COX11	NM_004375	ENST00000299335	CCDS11583	chr17:53038567-53046146
		NM_001321518	ENST00000571584	CCDS82162	chr17:53040282-53046146
85	COX14	NM_032901	ENST00000550487	CCDS8800	chr12:50505764-50514240
86	COX15	NM_078470	ENST00000016171	CCDS7482	chr10:101468505-101492423
		NM_004376	ENST00000370483	CCDS7481	chr10:101468505-101492423
87	COX16	NM_016468	ENST00000389912	CCDS9802	chr14:70791798-70826448
88	COX17	NM_005694	ENST00000261070	CCDS2993	chr3:119388372-119396243
			ENST00000484810		chr3:119388379-119396193
89	COX18	NM_001297732	ENST00000507544	CCDS75139	chr4:73918079-73935433
		NM_173827	ENST00000295890	CCDS3554	chr4:73918079-73935433
90	COX19	NM_001031617	ENST00000344111	CCDS34582	chr7:1004486-1015235
91	COX20	NM_198076	ENST00000411948	CCDS31080	chr1:244998639-245008359
		NM_001312872	ENST00000366528	CCDS81434	chr1:244998778-245008365
92	COX4I1	NM_001861	ENST00000253452	CCDS10955	chr16:85833173-85840609
			ENST00000564903		chr16:85834808-85840574
		NM_001318794	ENST00000568794	CCDS82020	chr16:85833289-85840411
93	COX4I2	NM_032609	ENST00000376075	CCDS13187	chr20:30225691-30232800
94	COX5A	NM_004255	ENST00000322347	CCDS10273	chr15:75212617-75230495
95	COX5B	NM_001862	ENST00000258424	CCDS2032	chr2:98262521-98264657
96	COX6A1	NM_004373	ENST00000229379	CCDS9197	chr12:120875893-120878545
97	COX6A2	NM_005205	ENST00000287490	CCDS10712	chr16:31439052-31439681
98	COX6B1	NM_001863	ENST00000649813	CCDS12469	chr19:36139125-36149686
99	COX6B2	NM_144613	ENST00000326529	CCDS42630	chr19:55861070-55866182
100	COX7A2	NM_001865	ENST00000370089	CCDS34486	chr6:75947391-75953644
		NM_001366293	ENST00000684430		chr6:75947503-75953517
			ENST00000472311		chr6:75947539-75953501
101	COX7A2L	NM_004718	ENST00000234301	CCDS1808	chr2:42577636-42588383
			ENST00000463055		chr2:42580027-42588312
102	COX7B	NM_001866	ENST00000650309	CCDS14437	chrX:77154961-77160881
			ENST00000475465		chrX:77154960-77158693
103	COX7C	NM_001867	ENST00000247655	CCDS4063	chr5:85913784-85916583
104	COX8A	NM_004074	ENST00000314133	CCDS8054	chr11:63742079-63744015
105	CP	NM_000096	ENST00000264613	CCDS3141	chr3:148890290-148939832
106	CPT1A	NM_001876	ENST00000265641	CCDS8185	chr11:68522351-68609399
		NM_001031847	ENST00000376618	CCDS31624	chr11:68522088-68609399
107	CPT2	NM_000098	ENST00000371486	CCDS575	chr1:53662101-53679869
108	CRAT	NM_000755	ENST00000318080	CCDS6919	chr9:131857073-131873070
			ENST00000393384		chr9:131869613-131872990
109	CRLS1	NM_019095	ENST00000378863	CCDS13096	chr20:5986769-6020699
		NM_001127458	ENST00000378868	CCDS46578	chr20:5987895-6020699
110	CTBP1	NM_001328	ENST00000290921	CCDS3348	chr4:1205233-1242918
		NM_001012614	ENST00000382952	CCDS43203	chr4:1205233-1242918
			ENST00000510568		chr4:1228475-1235711
111	CYC1	NM_001916	ENST00000318911	CCDS6415	chr8:145149938-145152430
112	D2HGDH	NM_152783	ENST00000321264	CCDS33426	chr2:242673994-242708231
113	DARS2	NM_018122	ENST00000649689	CCDS1311	chr1:173793797-173827682
		NM_001365213	ENST00000648458		chr1:173793811-173821156
114	DBR1	NM_016216	ENST00000260803	CCDS33863	chr3:137879830-137893763
115	DCAF17	NM_025000	ENST00000375255	CCDS2243	chr2:172290761-172341562
116	DDHD1	NM_001160147	ENST00000395606	CCDS53896	chr14:53503473-53620041
		NM_001160148	ENST00000673822	CCDS53895	chr14:53503473-53620041
117	DGAT2	NM_032564	ENST00000228027	CCDS31642	chr11:75479778-75512581
118	DGUOK	NM_080916	ENST00000264093	CCDS1931	chr2:74153953-74186088
119	DHODH	NM_001361	ENST00000219240	CCDS42192	chr16:72042643-72059316
120	DHX30	NM_138615	ENST00000445061	CCDS2759	chr3:47844628-47891683
121	DLAT	NM_001931	ENST00000280346	CCDS8354	chr11:111895538-111935002
122	DLD	NM_000108	ENST00000205402	CCDS5749	chr7:107531552-107561643
123	DMAC2	NM_001167867	ENST00000417807	CCDS54270	chr19:41937223-41945481
		NM_001320839	ENST00000590641	CCDS82353	chr19:41937223-41945442
		NM_018035	ENST00000221943	CCDS33032	chr19:41937223-41945843
124	DNA2	NM_001080449	ENST00000358410	CCDS44415	chr10:70173821-70231730
125	DNAJC19	NM_145261	ENST00000382564	CCDS33895	chr3:180701498-180707562
126	DNAJC30	NM_032317	ENST00000395176	CCDS5556	chr7:73095248-73097783
127	DNM1L	NM_001278464	ENST00000553257	CCDS61095	chr12:32832134-32898584
		NM_012062	ENST00000549701	CCDS8729	chr12:32832235-32898584
128	DTYMK	NM_012145	ENST00000305784	CCDS2552	chr2:242615162-242626230
129	EARS2	NM_001083614	ENST00000449606	CCDS42132	chr16:23533334-23568696
		NM_001308211	ENST00000563232	CCDS76844	chr16:23536341-23568696
130	ECHS1	NM_004092	ENST00000368547	CCDS7681	chr10:135175987-135186908
131	ELAC2	NM_018127	ENST00000338034	CCDS11164	chr17:12894929-12921381
132	ERAL1	NM_005702	ENST00000254928	CCDS11244	chr17:27181975-27188085
133	ERCC6L2	NM_020207	ENST00000653738		chr9:98637973-98780729
		NM_001010895	ENST00000288985	CCDS35072	chr9:98637973-98731122
			ENST00000683350		chr9:98637966-98742975
		NM_001375293	ENST00000683991	CCDS35072	chr9:98637973-98746962
134	ETFA	NM_000126	ENST00000557943	CCDS32299	chr15:76508629-76603810
			ENST00000560595		chr15:76508656-76603810
135	ETFB	NM_001014763	ENST00000354232	CCDS33085	chr19:51848409-51858096
		NM_001985	ENST00000309244	CCDS12828	chr19:51848409-51869672
136	ETFDH	NM_004453	ENST00000511912	CCDS3800	chr4:159593253-159629865
137	ETHE1	NM_014297	ENST00000292147	CCDS12622	chr19:44010871-44031396
			ENST00000600651		chr19:44011780-44031353
138	EXOSC8	NM_181503	ENST00000389704	CCDS31958	chr13:37574678-37583751
139	FA2H	NM_024306	ENST00000219368	CCDS10911	chr16:74746856-74808729
140	FARS2	NM_006567	ENST00000274680	CCDS4494	chr6:5261584-5771816
141	FASTKD2	NM_014929	ENST00000402774	CCDS2371	chr2:207630112-207660911
142	FBXL4	NM_012160	ENST00000369244	CCDS5041	chr6:99321601-99395882
143	FDXR	NM_024417	ENST00000293195	CCDS58593	chr17:72858619-72869119
		NM_001258016	ENST00000544854	CCDS58591	chr17:72858619-72864876
		NM_001258012	ENST00000442102	CCDS58595	chr17:72858619-72869119
		NM_001258013	ENST00000413947	CCDS58596	chr17:72858619-72869119
		NM_004110	ENST00000581530	CCDS11707	chr17:72858619-72869119
144	FDX1L	NM_001031734	ENST00000393708	CCDS32905	chr19:10420891-10426691
145	FH	NM_000143	ENST00000366560	CCDS1617	chr1:241660857-241683085
146	FOXRED1	NM_017547	ENST00000263578	CCDS8471	chr11:126138935-126148027
			ENST00000692336		chr11:126138924-126148013
147	FTL	NM_000146	ENST00000331825	CCDS33070	chr19:49468566-49470136
148	FXN	NM_000144	ENST00000484259	CCDS6626	chr9:71650479-71693993
		NM_181425	ENST00000396366	CCDS43834	chr9:71650668-71693992
149	GADD45GIP1	NM_052850	ENST00000316939	CCDS12290	chr19:13063933-13068037
150	GAMT	NM_138924	ENST00000447102	CCDS45897	chr19:1397810-1401569
		NM_000156	ENST00000252288	CCDS12064	chr19:1397025-1401569
151	GARS1	NM_002047	ENST00000389266	CCDS43564	chr7:30634181-30673648
152	GATB	NM_004564	ENST00000263985	CCDS3776	chr4:152591656-152682159
			ENST00000508611		chr4:152643098-152682142
			ENST00000512306		chr4:152624494-152682137
153	GATC	NM_176818	ENST00000551765	CCDS31911	chr12:120884247-120901552
154	GCDH	NM_000159	ENST00000222214	CCDS12286	chr19:13001943-13010813
155	GDAP1	NM_018972	ENST00000220822	CCDS34911	chr8:75262618-75279335
156	GFER	NM_005262	ENST00000248114	CCDS32368	chr16:2034150-2037750
			ENST00000567719		chr16:2034712-2036116
157	GFM1	NM_024996	ENST00000486715	CCDS33885	chr3:158362317-158410360
			ENST00000478576	CCDS82867	chr3:158362317-158400222
		NM_001308164	ENST00000264263	CCDS77851	chr3:158362317-158410360
158	GFM2	NM_032380	ENST00000296805	CCDS4023	chr5:74017029-74063196
		NM_170681	ENST00000427854	CCDS47232	chr5:74032169-74062942
159	GLRX5	NM_016417	ENST00000331334	CCDS9936	chr14:96001323-96011055
160	GPT2	NM_133443	ENST00000340124	CCDS10725	chr16:46918292-46965209
161	GTPBP2	NM_019096	ENST00000307126	CCDS4903	chr6:43588218-43596983
162	GTPBP3	NM_133644	ENST00000358792	CCDS32950	chr19:17448326-17453540
		NM_032620	ENST00000324894	CCDS32951	chr19:17448362-17453540
		NM_001195422	ENST00000361619	CCDS56088	chr19:17448326-17453540
163	GUF1	NM_021927	ENST00000281543	CCDS3468	chr4:44680433-44702697
164	HACE1	NM_020771	ENST00000262903	CCDS5050	chr6:105175968-105307794
165	HADH	NM_001184705	ENST00000603302	CCDS54790	chr4:108910870-108956331
			ENST00000505878		chr4:108910870-108956331
			ENST00000403312		chr4:108911052-108956274
		NM_005327	ENST00000309522	CCDS3678	chr4:108911045-108956327
		NM_001331027	ENST00000626637	CCDS82943	chr4:108925820-108956331
166	HADHA	NM_000182	ENST00000380649	CCDS1721	chr2:26413504-26467594
			ENST00000492433		chr2:26413524-26467472
167	HADHB	NM_000183	ENST00000317799	CCDS1722	chr2:26467616-26513333
		NM_001281513	ENST00000545822	CCDS62872	chr2:26467616-26513333
168	HARS2	NM_012208	ENST00000230771	CCDS4238	chr5:140071011-140078903
		NM_001363535	ENST00000645065	CCDS87329	chr5:140071040-140078890
169	HCCS	NM_005333	ENST00000380762	CCDS14139	chrX:11129406-11141204
170	HIBCH	NM_014362	ENST00000359678	CCDS2304	chr2:191069360-191184771
171	HIGD1A	NM_001099668	ENST00000452906	CCDS46806	chr3:42824400-42845982
		NM_014056	ENST00000321331	CCDS43073	chr3:42824400-42845982
172	HLCS	NM_000411	ENST00000336648	CCDS13647	chr21:38123189-38362545
		NM_001352514	ENST00000674895		chr21:38120927-38338969
173	HMGCL	NM_000191	ENST00000374490	CCDS243	chr1:24128367-24151949
174	HMGCS2	NM_005518	ENST00000369406	CCDS905	chr1:120290619-120311555
175	HPDL	NM_032756	ENST00000334815	CCDS519	chr1:45792567-45794382
176	HSD17B10	NM_004493	ENST00000168216	CCDS14354	chrX:53458206-53461323
177	HSPA9	NM_004134	ENST00000297185	CCDS4208	chr5:137890571-137911318
178	HSPD1	NM_002156	ENST00000388968	CCDS33357	chr2:198351308-198364640
179	HTRA2	NM_013247	ENST00000258080	CCDS1951	chr2:74756532-74760683
		NM_001321727	ENST00000437202		chr2:74756532-74760683
180	IARS1	NM_002161	ENST00000443024	CCDS6694	chr9:94972489-95055979
181	IARS2	NM_018060	ENST00000366922	CCDS1523	chr1:220267455-220321383
182	IBA57	NM_001010867	ENST00000366711	CCDS31046	chr1:228353429-228369958
183	IDH2	NM_002168	ENST00000330062	CCDS10359	chr15:90627211-90645786
184	IDH3A	NM_005530	ENST00000299518	CCDS10297	chr15:78441704-78464287
185	IDH3B	NM_006899	ENST00000380843	CCDS13032	chr20:2639041-2644865
		NM_001258384	ENST00000613370	CCDS74696	chr20:2639661-2644862
		NM_174855	ENST00000380851	CCDS13031	chr20:2639036-2644869
186	IMP3	NM_018285	ENST00000403490	CCDS10282	chr15:75931426-75932664
187	IREB2	NM_004136	ENST00000258886	CCDS10302	chr15:78730558-78793795
		NM_001320943	ENST00000560440		chr15:78730558-78769042
188	ISCA1	NM_030940	ENST00000375991	CCDS35056	chr9:88879461-88897453
189	ISCA2	NM_194279	ENST00000556816	CCDS32122	chr14:74960423-74962271
190	ISCU	NM_213595	ENST00000311893	CCDS44966	chr12:108956294-108963160
		NM_001301140	ENST00000535729	CCDS76597	chr12:108955239-108963160
		NM_001301141	ENST00000431221	CCDS73518	chr12:108955239-108963160
		NM_014301	ENST00000392807	CCDS9118	chr12:108956294-108963160
191	KARS1	NM_001130089	ENST00000319410	CCDS45532	chr16:75661622-75681585
		NM_005548	ENST00000302445	CCDS10923	chr16:75661622-75681585
192	KIF5A	NM_004984	ENST00000455537	CCDS8945	chr12:57943847-57978554
			ENST00000674619		chr12:57943810-57980413
193	L2HGDH	NM_024884	ENST00000267436	CCDS9698	chr14:50709152-50778947
			ENST00000261699		chr14:50704281-50778886
			ENST00000555423		chr14:50749161-50778944
194	LARS1	NM_020117	ENST00000394434	CCDS34265	chr5:145492589-145562294
195	LARS2	NM_015340	ENST00000645846	CCDS2728	chr3:45430075-45590328
196	LETM1	NM_012318	ENST00000302787	CCDS3355	chr4:1813206-1857883
197	LIAS	NM_006859	ENST00000640888	CCDS3453	chr4:39460644-39479271
		NM_001278591	ENST00000424936	CCDS87217	chr4:39460676-39465434
198	LIG3	NM_013975	ENST00000378526	CCDS11284	chr17:33307531-33336762
		NM_002311	ENST00000262327	CCDS11285	chr17:33307531-33330172
199	LIPT1	NM_145199	ENST00000651691	CCDS2039	chr2:99771418-99779613
200	LIPT2	NM_001144869	ENST00000310109	CCDS44679	chr11:74201556-74204758
201	LONP1	NM_004793	ENST00000360614	CCDS12148	chr19:5691845-5720269
202	LRPPRC	NM_133259	ENST00000260665	CCDS33189	chr2:44113363-44223144
			ENST00000447246		chr2:44169705-44223133
			ENST00000409946		chr2:44186125-44223117
203	LYRM4	NM_001164840	ENST00000500576	CCDS54962	chr6:5186834-5261183
		NM_001318782	ENST00000480566	CCDS83061	chr6:5136408-5261183
		NM_001164841	ENST00000464010	CCDS54961	chr6:5108653-5261183
		NM_020408	ENST00000330636	CCDS4493	chr6:5108653-5261183
204	LYRM7	NM_181705	ENST00000379380	CCDS4148	chr5:130506607-130541119
205	MARS2	NM_138395	ENST00000282276	CCDS33358	chr2:198570028-198573114
206	MCAT	NM_173467	ENST00000290429	CCDS33660	chr22:43528215-43539404
207	MDH2	NM_005918	ENST00000315758	CCDS5581	chr7:75677337-75696827
			ENST00000461263		chr7:75677369-75678365
208	MECR	NM_016011	ENST00000263702	CCDS30659	chr1:29519169-29557470
209	MFF	NM_020194	ENST00000353339	CCDS2465	chr2:228192228-228222552
		NM_001277062	ENST00000304593	CCDS63140	chr2:228189967-228222549
210	MFN2	NM_014874	ENST00000235329	CCDS30587	chr1:12040238-12073572
211	MGME1	NM_052865	ENST00000377710	CCDS13131	chr20:17949762-17971762
		NM_001310339	ENST00000377704	CCDS82600	chr20:17949661-17971765
212	MICU1	NM_001195518	ENST00000361114	CCDS55715	chr10:74127098-74385837
		NM_001363513	ENST00000642044	CCDS86101	chr10:74127098-74385837
			ENST00000398763		chr10:74127869-74283694
		NM_001195519	ENST00000418483	CCDS55714	chr10:74127084-74283744
213	MICU2	NM_152726	ENST00000382374	CCDS9297	chr13:22066830-22178309
214	MIEF1	NM_001304564	ENST00000402881	CCDS77678	chr22:39896105-39914137
		NM_019008	ENST00000325301	CCDS13995	chr22:39898295-39914137
215	MIEF2	NM_148886	ENST00000395706	CCDS45624	chr17:18164424-18169866
		NM_139162.3	ENST00000323019	CCDS11193	chr17:18163976-18169866
216	MIPEP	NM_005932	ENST00000382172	CCDS9303	chr13:24304328-24463587
217	MOCS2	NM_004531	ENST00000396954	CCDS3958	chr5:52391509-52405602
		NM_176806	ENST00000450852	CCDS47205	chr5:52391509-52405602
218	MPC1	NM_016098	ENST00000360961	CCDS5293	chr6:166778408-166796501
			ENST00000621630		chr6:166778407-166796501
219	MPV17	NM_002437	ENST00000380044	CCDS1748	chr2:27532360-27545969
			ENST00000357186		chr2:27532362-27548547
			ENST00000403262		chr2:27534363-27545934
220	MRM2	NM_013393	ENST00000242257	CCDS5328	chr7:2273830-2281840
			ENST00000440306		chr7:2273928-2280938
221	MRPL10	NM_148887	ENST00000290208	CCDS11517	chr17:45900638-45908907
		NM_145255	ENST00000351111	CCDS11516	chr17:45900638-45908907
222	MRPL12	NM_002949	ENST00000333676	CCDS11785	chr17:79670400-79674556
223	MRPL3	NM_007208	ENST00000264995	CCDS3071	chr3:131181045-131221860
			ENST00000425847		chr3:131181400-131221827
224	MRPL44	NM_022915	ENST00000258383	CCDS2459	chr2:224822121-224832431
225	MRPS16	NM_016065	ENST00000372945	CCDS7323	chr10:75008601-75012451
			ENST00000372940		chr10:75008696-75012451
226	MRPS2	NM_016034	ENST00000241600	CCDS6990	chr9:138392477-138396519
227	MRPS5	NM_031902	ENST00000272418	CCDS2010	chr2:95752952-95787754
228	MRPS7	NM_015971	ENST00000245539	CCDS11718	chr17:73257749-73262457
			ENST00000579761		chr17:73257755-73260571
			ENST00000579002		chr17:73257993-73262411
229	MRPS14	NM_022100	ENST00000476371	CCDS1316	chr1:174982094-174992561
230	MRPS22	NM_020191	ENST00000680020	CCDS3107	chr3:139062861-139075887
231	MRPS23	NM_016070	ENST00000313608	CCDS11598	chr17:55912142-55927405
			ENST00000578444		chr17:55918161-55927405
232	MRPS28	NM_014018	ENST00000276585	CCDS6226	chr8:80831095-80942506
233	MRPS34	NM_001300900	ENST00000177742	CCDS73805	chr16:1821896-1823140
		NM_023936	ENST00000397375	CCDS10444	chr16:1821896-1823135
234	MSTO1	NM_018116	ENST00000245564	CCDS1114	chr1:155580009-155584742
235	MTFMT	NM_139242	ENST00000220058	CCDS45280	chr15:65293850-65321977
236	MTIF2	NM_002453	ENST00000263629	CCDS1853	chr2:55463756-55496384
237	MTO1	NM_001123226	ENST00000415954	CCDS47452	chr6:74171454-74211179
		NM_133645	ENST00000370300	CCDS4979	chr6:74171460-74218959
		NM_012123	ENST00000498286	CCDS34485	chr6:74171460-74218959
238	MTPAP	NM_018109	ENST00000263063	CCDS7165	chr10:30598730-30638267
239	MTRF1L	NM_019041	ENST00000367233	CCDS5243	chr6:153308501-153323950
240	NADK2	NM_001085411	ENST00000381937	CCDS47197	chr5:36192691-36241900
		NM_001287341	ENST00000506945	CCDS75235	chr5:36192691-36242381
241	NARS2	NM_024678	ENST00000281038	CCDS8261	chr11:78147007-78285909
242	NBAS	NM_015909	ENST00000281513	CCDS1685	chr2:15307032-15701472
243	NCLX	NM_024959	ENST00000680972	CCDS31909	chr12:113736576-113772914
			ENST00000549069		chr12:113737137-113744649
244	NDUFA1	NM_004541	ENST00000371437	CCDS14590	chrX:119005734-119010629
245	NDUFA10	NM_004544	ENST00000252711	CCDS2531	chr2:240896789-240964819
		NM_001322019	ENST00000448880		chr2:240912057-240964759
			ENST00000307300		chr2:240922934-240964741
			ENST00000407129		chr2:240957824-240964724
246	NDUFA11	NM_001193375	ENST00000418389	CCDS54203	chr19:5891287-5904024
			ENST00000592634		chr19:5894686-5903782
		NM_175614	ENST00000308961	CCDS12155	chr19:5894681-5904024
247	NDUFA12	NM_018838	ENST00000327772	CCDS9050	chr12:95365104-95397489
248	NDUFA13	NM_015965	ENST00000507754	CCDS12404	chr19:19627019-19639013
			ENST00000428459		chr19:19627039-19638831
			ENST00000503283		chr19:19627037-19639863
249	NDUFA2	NM_002488	ENST00000252102	CCDS4234	chr5:140024948-140027370
		NM_001185012	ENST00000512088	CCDS54911	chr5:140024948-140027370
250	NDUFA3	NM_004542	ENST00000485876	CCDS12877	chr19:54606160-54610281
			ENST00000471292		chr19:54606163-54609777
			ENST00000391763		chr19:54606177-54610272
251	NDUFA4	NM_002489	ENST00000339600	CCDS5357	chr7:10971580-10979813
252	NDUFA5	NM_005000	ENST00000355749	CCDS5788	chr7:123177052-123241705
			ENST00000378795		chr7:123181131-123197858
		NM_001282420	ENST00000471770	CCDS64760	chr7:123177052-123197825
253	NDUFA6	NM_002490	ENST00000498737		chr22:42481530-42486888
			ENST00000617763	CCDS33656	chr22:42481529-42486959
254	NDUFA7	NM_005001	ENST00000301457	CCDS42492	chr19:8376184-8386280
255	NDUFA8	NM_014222	ENST00000373768	CCDS6835	chr9:124906338-124922098
256	NDUFA9	NM_005002	ENST00000266544	CCDS8532	chr12:4758264-4796720
			ENST00000540688		chr12:4794146-4796399
257	NDUFAB1	NM_005003	ENST00000007516	CCDS10614	chr16:23592335-23607639
258	NDUFAF1	NM_016013	ENST00000260361	CCDS10075	chr15:41679547-41694658
259	NDUFAF2	NM_174889	ENST00000296597	CCDS3979	chr5:60240956-60448864
			ENST00000511107		chr5:60241034-60448853
260	NDUFAF3	NM_199069	ENST00000326925	CCDS2784	chr3:49059074-49060926
261	NDUFAF4	NM_014165	ENST00000316149	CCDS5037	chr6:97337187-97345767
262	NDUFAF5	NM_024120	ENST00000378106	CCDS13118	chr20:13765672-13799067
263	NDUFAF6	NM_152416	ENST00000396124	CCDS6266	chr8:96037214-96070944
264	NDUFAF7	NM_144736	ENST00000002125	CCDS1788	chr2:37458774-37476303
265	NDUFAF8	NM_001086521	ENST00000431388	CCDS45809	chr17:79213118-79215110
266	NDUFB1	NM_004545	ENST00000617122	CCDS9901	chr14:92582468-92588153
			ENST00000605997		chr14:92582469-92588071
267	NDUFB10	NM_004548	ENST00000268668	CCDS10451	chr16:2009517-2011976
			ENST00000543683		chr16:2009544-2011976
268	NDUFB11	NM_019056	ENST00000687244	CCDS14273	chrX:47001615-47004609
		NM_001135998	ENST00000377811		chrX:47001615-47004101
269	NDUFB2	NM_004546	ENST00000247866	CCDS5862	chr7:140396481-140406446
270	NDUFB3	NM_002491	ENST00000237889	CCDS2336	chr2:201936462-201950473
271	NDUFB4	NM_004547	ENST00000184266	CCDS2999	chr3:120315128-120321258
		NM_001168331	ENST00000485064	CCDS54630	chr3:120315128-120321258
272	NDUFB5	NM_002492	ENST00000259037	CCDS3234	chr3:179322575-179342288
273	NDUFB6	NM_002493	ENST00000379847	CCDS6528	chr9:32553524-32573182
274	NDUFB7	NM_004146	ENST00000215565	CCDS12314	chr19:14676890-14682889
275	NDUFB8	NM_005004	ENST00000299166	CCDS7497	chr10:102283486-102289680
		NM_001284367	ENST00000370320	CCDS65917	chr10:102283486-102289680
276	NDUFB9	NM_005005	ENST00000276689	CCDS6352	chr8:125551343-125562227
			ENST00000518008		chr8:125551372-125559679
277	NDUFC1	NM_002494	ENST00000394223	CCDS3746	chr4:140211071-140222388
278	NDUFC2	NM_004549	ENST00000281031	CCDS8257	chr11:77779393-77791265
			ENST00000528164		chr11:77783910-77790907
		NM_001204054	ENST00000527806	CCDS55781	chr11:77779393-77791265
279	NDUFS1	NM_001199984	ENST00000455934	CCDS56165	chr2:206979541-207023933
		NM_005006	ENST00000233190	CCDS2366	chr2:206979541-207024168
280	NDUFS2	NM_004550	ENST00000676972	CCDS1224	chr1:161169105-161184184
		NM_001166159	ENST00000392179	CCDS53404	chr1:161171937-161184184
281	NDUFS3	NM_004551	ENST00000263774	CCDS7941	chr11:47600562-47606115
			ENST00000529276		chr11:47600581-47601248
282	NDUFS4	NM_002495	ENST00000296684	CCDS3960	chr5:52856465-52979171
283	NDUFS5	NM_004552	ENST00000372969	CCDS434	chr1:39491967-39500308
284	NDUFS6	NM_004553	ENST00000274137	CCDS3866	chr5:1801496-1816167
			ENST00000469176		chr5:1801529-1814813
285	NDUFS7	NM_024407	ENST00000233627	CCDS12063	chr19:1383883-1395588
		NM_001363602	ENST00000539480	CCDS86683	chr19:1383906-1395583
			ENST00000546283		chr19:1383526-1393544
286	NDUFS8	NM_002496	ENST00000313468	CCDS8176	chr11:67798084-67804114
287	NDUFV1	NM_007103	ENST00000322776	CCDS8173	chr11:67374323-67380012
288	NDUFV2	NM_021074	ENST00000318388	CCDS11842	chr18:9102628-9134343
			ENST00000497577		chr18:9102693-9103854
289	NDUFV3	NM_021075	ENST00000354250	CCDS33572	chr21:44313378-44329773
290	NFS1	NM_021100	ENST00000374092	CCDS13262	chr20:34256610-34287287
			ENST00000306750		chr20:34282494-34287226
291	NFU1	NM_001002755	ENST00000410022	CCDS33217	chr2:69623245-69664760
292	NGLY1	NM_018297	ENST00000280700	CCDS33719	chr3:25760435-25824934
		NM_001145293	ENST00000428257	CCDS46778	chr3:25760435-25824934
		NM_001145294	ENST00000417874	CCDS46777	chr3:25760435-25831530
293	NNT	NM_012343	ENST00000344920	CCDS3949	chr5:43602791-43705668
294	NRDC	NM_002525	ENST00000354831	CCDS559	chr1:52254882-52344399
		NM_001101662	ENST00000352171	CCDS41335	chr1:52254882-52344399
295	NR2F1	NM_005654	ENST00000327111	CCDS4068	chr5:92918928-92930317
			ENST00000512697		chr5:92922807-92930246
296	NSUN3	NM_022072	ENST00000314622	CCDS2927	chr3:93781855-93845630
297	NUBPL	NM_025152	ENST00000281081	CCDS41940	chr14:32030591-32330429
298	NUP62	NM_016553	ENST00000352066	CCDS12788	chr19:50410084-50432988
299	OPA1	NM_130837	ENST00000361510		chr3:193310933-193415600
			ENST00000645553		chr3:193311076-193414408
		NM_015560	ENST00000361828	CCDS43186	chr3:193310997-193415600
300	OPA3	NM_001017989	ENST00000323060	CCDS33052	chr19:46031025-46088122
		NM_025136	ENST00000263275	CCDS12668	chr19:46049539-46088122
301	OXA1L		ENST00000285848		chr14:23235731-23240998
			ENST00000358043		chr14:23235928-23240939
		NM_005015	ENST00000612549	CCDS9573	chr14:23235897-23242251
302	OXCT1	NM_000436	ENST00000196371	CCDS3937	chr5:41730167-41870791
		NM_00136430	ENST00000509987		chr5:41730167-41843759
303	PANK2	NM_153638	ENST00000316562	CCDS13071	chr20:3869742-3904502
304	PARL	NM_018622	ENST00000317096	CCDS3248	chr3:183547059-183602668
305	PARS2	NM_152268	ENST00000371279	CCDS597	chr1:55222571-55230226
306	PC	NM_000920	ENST00000393960	CCDS8152	chr11:66615997-66725847
			ENST00000524491		chr11:66627889-66725847
307	PCK2	NM_004563	ENST00000216780	CCDS9609	chr14:24563520-24573334
		NM_001018073	ENST00000396973	CCDS41928	chr14:24563520-24569962
308	PDE2A	NM_002599	ENST00000334456	CCDS8216	chr11:72287185-72385466
		NM_001146209	ENST00000540345	CCDS53678	chr11:72287185-72380108
		NM_001143839	ENST00000544570	CCDS44670	chr11:72287185-72353487
		NM_001243784	ENST00000444035	CCDS73345	chr11:72287185-72353487
309	PDHA1	NM_001173454	ENST00000423505	CCDS55380	chrX:19362011-19379825
		NM_000284	ENST00000422285	CCDS14192	chrX:19362045-19379836
		NM_001173455	ENST00000355808	CCDS55381	chrX:19362011-19379826
310	PDHB	NM_000925	ENST00000302746	CCDS2890	chr3:58413357-58419579
311	PDHX	NM_003477	ENST00000227868	CCDS7896	chr11:34937677-35017675
312	PDK3	NM_001142386	ENST00000568479	CCDS48088	chrX:24483344-24568583
		NM_005391	ENST00000379162	CCDS14212	chrX:24483403-24552539
313	PDP1	NM_001161779	ENST00000396200	CCDS55262	chr8:94929175-94938296
		NM_018444	ENST00000297598	CCDS6259	chr8:94929151-94938296
314	PDP2	NM_020786	ENST00000311765	CCDS10822	chr16:66914264-66925002
315	PDPR	NM_017990	ENST00000288050	CCDS45520	chr16:70147529-70196440
316	PDSS1	NM_014317	ENST00000376215	CCDS31168	chr10:26986595-27035726
317	PDSS2	NM_020381	ENST00000369037	CCDS5059	chr6:107473761-107780779
			ENST00000369031		chr6:107585390-107780768
318	PET100	NM_001171155	ENST00000594797	CCDS54208	chr19:7694671-7696510
			ENST00000601406		chr19:7694710-7695916
319	PET117	NM_001164811	ENST00000432901	CCDS54450	chr20:18118499-18123812
320	PITRM1	NM_001242307	ENST00000380989	CCDS55699	chr10:3179919-3215033
		NM_001242309	ENST00000451104	CCDS55700	chr10:3179920-3215033
		NM_014889	ENST00000224949	CCDS59208	chr10:3179920-3214974
321	PGAM5	NM_001170543	ENST00000498926	CCDS53845	chr12:133287428-133299320
		NM_138575	ENST00000317555	CCDS9280	chr12:133287428-133295753
322	PISD	NM_014338	ENST00000266095	CCDS13899	chr22:32014477-32026821
		NM_001326411	ENST00000439502	CCDS87016	chr22:32014477-32058201
323	PLA2G6	NM_003560	ENST00000332509	CCDS13967	chr22:38507502-38577761
324	PMPCA	NM_015160	ENST00000371717	CCDS35180	chr9:139305025-139318213
			ENST00000444897		chr9:139305090-139318212
325	PMPCB	NM_004279	ENST00000249269	CCDS5730	chr7:102937882-102955133
			ENST00000428154		chr7:102937882-102952862
326	PNPLA4	NM_001142389	ENST00000381042	CCDS14129	chrX:7866288-7895765
327	PNPLA8	NM_015723	ENST00000257694	CCDS34733	chr7:108110861-108166579
328	PNPT1	NM_033109	ENST00000447944	CCDS1856	chr2:55861198-55921045
329	POLG	NM_002693	ENST00000268124	CCDS10350	chr15:89859536-89878026
330	POLG2	NM_007215	ENST00000539111	CCDS32706	chr17:62473902-62493184
331	POP1	NM_015029	ENST00000401707	CCDS6277	chr8:99130068-99172069
332	PPA2	NM_176869	ENST00000341695	CCDS3667	chr4:106290234-106395227
333	PPOX	NM_000309	ENST00000367999	CCDS1221	chr1:161136181-161141010
334	PRDX3	NM_006793	ENST00000298510	CCDS7611	chr10:120927232-120938324
335	PRKN	NM_004562	ENST00000366898	CCDS5281	chr6:161768590-163148834
336	PRKRA	NM_003690	ENST00000325748	CCDS2279	chr2:179296141-179315958
		NM_001139517	ENST00000432031	CCDS46460	chr2:179296141-179315484
337	PRORP	NM_014672	ENST00000534898	CCDS32063	chr14:35591527-35743284
		NM_001256681	ENST00000605870	CCDS58314	chr14:35591758-35746828
338	PRPS1	NM_002764	ENST00000372435	CCDS14529	chrX:106871654-106894256
			ENST00000372419		chrX:106871760-106884354
339	PRUNE1	NM_021222	ENST00000271620	CCDS977	chr1:150980867-151008189
340	PTCD2	NM_024754	ENST00000380639	CCDS4014	chr5:71616194-71655180
341	PTCD3	NM_017952	ENST00000254630	CCDS33235	chr2:86333358-86369280
342	PTRH2	NM_001015509	ENST00000409433	CCDS77076	chr17:57774667-57784959
		NM_016077	ENST00000393038	CCDS11618	chr17:57774669-57784791
343	PUS1	NM_025215	ENST00000376649	CCDS9275	chr12:132413813-132428406
344	PYCR2	NM_013328	ENST00000343818	CCDS31043	chr1:226107577-226112040
345	PYROXD2	NM_032709	ENST00000370575	CCDS7474	chr10:100143325-100174939
			ENST00000494941		chr10:100173705-100174892
346	P4HTM	NM_177938	ENST00000343546	CCDS2781	chr3:49027341-49044582
		NM_177939	ENST00000383729	CCDS43089	chr3:49027674-49044586
347	OGDHL	NM_018245	ENST00000374103	CCDS7234	chr10:50942687-50970369
348	QRSL1	NM_018292	ENST00000369046	CCDS5057	chr6:107077453-107116292
			ENST00000369044		chr6:107077489-107101698
349	RANBP2	NM_006267	ENST00000283195	CCDS2079	chr2:109335937-109402267
350	RARS2	NM_020320	ENST00000369536	CCDS5011	chr6:88224096-88299735
351	REPS1	NM_001286611	ENST00000450536	CCDS69213	chr6:139225152-139309398
352	RMND1	NM_017909	ENST00000444024	CCDS5232	chr6:151725897-151773316
353	RNASEH1	NM_002936	ENST00000315212	CCDS1647	chr2:3592482-3605961
354	RRM2B	NM_015713	ENST00000251810	CCDS34932	chr8:103216729-103251346
355	RTN4IP1	NM_032730	ENST00000369063	CCDS5056	chr6:107018646-107077373
356	RYR1	NM_000540	ENST00000359596	CCDS33011	chr19:38924331-39078204
357	SACS	NM_014363	ENST00000382292	CCDS9300	chr13:23902962-24007867
			ENST00000455470		chr13:23902969-23942583
358	SARS2	NM_017827	ENST00000221431	CCDS33017	chr19:39405904-39421536
			ENST00000430193		chr19:39405939-39421398
		NM_001145901	ENST00000600042	CCDS54265	chr19:39405904-39421536
359	SCO1	NM_004589	ENST00000255390	CCDS11158	chr17:10583649-10600885
360	SCO2	NM_005138	ENST00000395693	CCDS14095	chr22:50961997-50964034
361	SDHA	NM_004168	ENST00000264932	CCDS3853	chr5:218338-257197
362	SDHAF1	NM_001042631	ENST00000378887	CCDS32999	chr19:36486090-36487220
363	SDHAF2	NM_017841	ENST00000301761	CCDS8007	chr11:61197597-61214239
			ENST00000534878		chr11:61197596-61205715
364	SDHB	NM_003000	ENST00000375499	CCDS176	chr1:17345225-17380665
365	SDHC	NM_003001	ENST00000367975	CCDS1230	chr1:161284166-161334535
		NM_001035511	ENST00000342751	CCDS41431	chr1:161284166-161334535
366	SDHD	NM_003002	ENST00000375549	CCDS31678	chr11:111957548-111966525
		NM_001276506	ENST00000526592	CCDS60958	chr11:111957548-111966525
367	SEPSECS	NM_016955	ENST00000382103	CCDS3432	chr4:25121627-25162204
368	SERAC1	NM_032861	ENST00000647468	CCDS5255	chr6:158530536-158589312
369	SFXN4	NM_213649	ENST00000355697	CCDS7610	chr10:120900425-120925204
370	SIRT3	NM_012239	ENST00000382743	CCDS7691	chr11:215030-236342
		NM_001370312	ENST00000524564		chr11:215030-236342
371	SLC19A2	NM_006996	ENST00000236137	CCDS1280	chr1:169433149-169455208
372	SLC19A3	NM_025243	ENST00000644224	CCDS2468	chr2:228549926-228582745
373	SLC22A5	NM_001308122	ENST00000435065	CCDS78058	chr5:131705401-131731306
		NM_003060	ENST00000245407	CCDS4154	chr5:131705402-131731304
374	SLC25A1	NM_005984	ENST00000215882	CCDS13758	chr22:19163088-19166376
375	SLC25A12	NM_003705	ENST00000422440	CCDS33327	chr2:172639915-172750816
376	SLC25A13	NM_014251	ENST00000265631	CCDS5645	chr7:95749532-95951459
377	SLC25A15	NM_014252	ENST00000338625	CCDS9373	chr13:41363547-41386596
378	SLC25A19	NM_021734	ENST00000416858	CCDS11720	chr17:73269061-73285530
379	SLC25A20	NM_000387	ENST00000319017	CCDS2779	chr3:48894356-48936426
380	SLC25A22	NM_024698	ENST00000628067	CCDS7715	chr11:790475-796263
381	SLC25A26	NM_173471	ENST00000354883	CCDS2905	chr3:66119285-66429351
382	SLC25A3	NM_213611	ENST00000552981	CCDS9065	chr12:98987403-98995778
			ENST00000547534		chr12:98987464-98991851
		NM_005888	ENST00000228318	CCDS9066	chr12:98987403-98995778
383	SLC25A38	NM_017875	ENST00000650617	CCDS2685	chr3:39424815-39438819
384	SLC25A4	NM_001151	ENST00000281456	CCDS34114	chr4:186064417-186071538
385	SLC25A10	NM_001270888	ENST00000331531	CCDS59301	chr17:79679314-79688042
		NM_001270953	ENST00000545862	CCDS74176	chr17:79679314-79688042
		NM_012140	ENST00000350690	CCDS11786	chr17:79679314-79688042
386	SLC25A21	NM_030631	ENST00000331299	CCDS9663	chr14:37147126-37641811
		NM_001171170	ENST00000555449	CCDS55913	chr14:37147126-37641811
387	SLC25A24	NM_013386	ENST00000565488	CCDS41361	chr1:108676665-108742965
		NM_213651	ENST00000370041	CCDS786	chr1:108676665-108735457
388	SLC25A25	NM_001330988	ENST00000373069	CCDS83420	chr9:130830511-130871524
		NM_001265614	ENST00000373066	CCDS59146	chr9:130853734-130871524
		NM_052901	ENST00000373064	CCDS6890	chr9:130860786-130871524
389	SLC25A32	NM_030780	ENST00000297578	CCDS6300	chr8:104410866-104427335
390	SLC25A42	NM_178526	ENST00000318596	CCDS32966	chr19:19174803-19223841
391	SLC25A46	NM_138773	ENST00000355943	CCDS4100	chr5:110074673-110100874
392	SLC30A10	NM_018713	ENST00000366926	CCDS31026	chr1:220087606-220101993
393	SLC39A8	NM_022154	ENST00000356736	CCDS3656	chr4:103182821-103266348
394	SLC52A2	NM_024531	ENST00000643944	CCDS6423	chr8:145582276-145584948
395	SOD2	NM_000636	ENST00000538183	CCDS5265	chr6:160102755-160114353
		NM_001322816	ENST00000452684	CCDS83142	chr6:160111952-160114360
396	SPART	NM_015087	ENST00000438666	CCDS9356	chr13:36875775-36920646
397	SPATA5	NM_145207	ENST00000274008	CCDS3730	chr4:123844225-124240604
398	SPG7	NM_003119	ENST00000645818	CCDS10977	chr16:89574796-89604129
		NM_199367	ENST00000341316	CCDS10978	chr16:89574796-89624176
399	SPTBN4	NM_020971	ENST00000598249	CCDS12559	chr19:40972908-41082370
		NM_025213	ENST00000392023	CCDS42569	chr19:41036398-41066661
400	SQSTM1	NM_003900	ENST00000389805	CCDS34317	chr5:179247842-179265077
401	SSBP1	NM_001256510	ENST00000265304	CCDS5866	chr7:141438407-141450288
402	STAC3	NM_145064	ENST00000332782	CCDS8936	chr12:57637241-57644970
403	STAT2	NM_005419	ENST00000314128	CCDS8917	chr12:56735382-56754037
404	SUCLA2	NM_003850	ENST00000646932	CCDS9406	chr13:48516791-48575462
			ENST00000470760		chr13:48561769-48575409
405	SUCLG1	NM_003849	ENST00000393868	CCDS1967	chr2:84650647-84686586
406	SUCLG2	NM_001177599	ENST00000493112	CCDS54605	chr3:67410884-67705036
			ENST00000492795		chr3:67459030-67705031
		NM_003848	ENST00000307227	CCDS43104	chr3:67425143-67705036
407	SUOX	NM_000456	ENST00000266971	CCDS8901	chr12:56391043-56399309
408	SUPV3L1	NM_003171	ENST00000359655	CCDS7287	chr10:70939990-70968849
409	SURF1	NM_003172	ENST00000371974	CCDS6966	chr9:136218660-136223361
410	TACO1	NM_016360	ENST00000258975	CCDS11640	chr17:61678231-61685725
411	TAFAZZIN	NM_000116	ENST00000601016	CCDS14748	chrX:153639877-153650063
			ENST00000369776		chrX:153640096-153650065
		NM_001303465	ENST00000475699		chrX:153639854-153650063
412	TAMM41	NM_001284401	ENST00000455809	CCDS68345	chr3:11831916-11888393
			ENST00000630288		chr3:11874500-11888359
		NM_001394474	ENST00000444133		chr3:11848768-11888253
413	TANGO2	NM_001283129	ENST00000456048	CCDS63405	chr22:20008592-20054687
		NM_152906	ENST00000327374	CCDS13772	chr22:20004523-20054687
414	TARS2	NM_025150	ENST00000369064	CCDS952	chr1:150459840-150480085
415	TFEM	NM_024683	ENST00000581216	CCDS42291	chr17:29226004-29233256
			ENST00000580840		chr17:29226004-29233253
416	TFAM	NM_003201	ENST00000487519	CCDS7253	chr10:60144903-60158990
417	THG1L	NM_017872	ENST00000231198	CCDS4341	chr5:157158397-157168455
418	TIM22	NM_013337	ENST00000327158	CCDS32521	chr17:900369-906911
419	TIMM50	NM_001001563	ENST00000607714		chr19:39971478-39984419
			ENST00000544017	CCDS33023	chr19:39971052-39981528
420	TIMM8A	NM_004085	ENST00000372902	CCDS14481	chrX:100603026-100603708
421	TIMMDC1	NM_016589	ENST00000494664	CCDS33831	chr3:119217368-119243125
422	TK2	NM_004614	ENST00000544898	CCDS10805	chr16:66541906-66584315
		NM_001172643	ENST00000451102	CCDS54018	chr16:66541906-66584194
423	TMEM126A	NM_032273	ENST00000304511	CCDS8268	chr11:85358963-85367597
424	TMEM126B	NM_018480	ENST00000358867	CCDS8267	chr11:85339617-85347583
425	TMEM186	NM_015421	ENST00000333050	CCDS10535	chr16:8889037-8891505
426	TMEM261	NM_033428	ENST00000358227	CCDS34989	chr9:7796491-7799806
427	TMEM65	NM_194291	ENST00000297632	CCDS6348	chr8:125318430-125384942
428	TMEM70	NM_017866	ENST00000312184	CCDS6215	chr8:74888377-74895018
		NM_001040613	ENST00000517439	CCDS47876	chr8:74888430-74895018
429	TOMM70	NM_014820	ENST00000284320	CCDS33807	chr3:100082275-100119933
430	TOP3A	NM_004618	ENST00000321105	CCDS11194	chr17:18174742-18218308
431	TPK1	NM_022445	ENST00000360057	CCDS5888	chr7:144149034-144533146
			ENST00000538212		chr7:144149036-144421252
432	TPP1	NM_000391	ENST00000299427	CCDS7770	chr11:6633999-6640653
			ENST00000531754		chr11:6639288-6640679
433	TRAP1	NM_016292	ENST00000246957	CCDS10508	chr16:3708038-3767525
434	TRAK1	NM_001042646	ENST00000327628	CCDS43072	chr3:42132849-42267382
		NM_001265610	ENST00000449246	CCDS58826	chr3:42190727-42245681
		NM_014965	ENST00000341421	CCDS2695	chr3:42201685-42254112
435	TRIT1	NM_017646	ENST00000316891	CCDS30681	chr1:40306706-40349177
436	TRMT10A	NM_152292	ENST00000394876	CCDS3650	chr4:100467864-100484825
437	TRMT10C	NM_017819	ENST00000309922	CCDS43122	chr3:101280680-101285290
438	TRMT5	NM_020810	ENST00000261249	CCDS32092	chr14:61438167-61447797
439	TRMU	NM_018006	ENST00000645190	CCDS14075	chr22:46731298-46753237
440	TRNT1	NM_182916	ENST00000251607	CCDS2561	chr3:3168600-3190706
			ENST00000339437		chr3:3168635-3172363
441	TSFM	NM_001172696	ENST00000323833	CCDS53809	chr12:58176528-58191370
		NM_005726	ENST00000652027	CCDS8958	chr12:58176570-58191370
		NM_001172697	ENST00000543727	CCDS53810	chr12:58176528-58196639
442	TTC19	NM_017775	ENST00000261647	CCDS11174	chr17:15902694-15932723
443	TUBB4A	NM_006087	ENST00000264071	CCDS12168	chr19:6494330-6502595
44	TUFM	NM_003321	ENST00000313511	CCDS10642	chr16:28853732-28857729
445	TWNK	NM_021830	ENST00000311916	CCDS7506	chr10:102747293-102754158
		NM_001163812	ENST00000370228	CCDS53570	chr10:102747293-102754158
446	TXN2	NM_012473	ENST00000216185	CCDS13928	chr22:36863093-36877687
447	TYMP	NM_001257989	ENST00000395681	CCDS58811	chr22:50964181-50968514
		NM_001953	ENST00000252029	CCDS14096	chr22:50964181-50968441
448	UQCC1	NM_018244	ENST00000374385	CCDS13252	chr20:33890369-33999945
			ENST00000397554		chr20:33931913-33999777
449	UQCC2	NM_032340	ENST00000607484	CCDS4784	chr6:33664538-33679528
450	UQCC3	NM_001085372	ENST00000377953	CCDS41658	chr11:62439126-62441162
451	UQCR10	NM_013387	ENST00000330029	CCDS46680	chr22:30163358-30166402
		NM_001003684	ENST00000401406	CCDS46681	chr22:30163358-30166402
452	UQCR11	NM_006830	ENST00000591899	CCDS12073	chr19:1597154-1605483
453	UQCRB	NM_001254752	ENST00000518406	CCDS59107	chr8:97238904-97247862
			ENST00000517523		chr8:97243167-97245447
		NM_006294	ENST00000287022	CCDS6269	chr8:97238904-97247862
454	UQCRC1	NM_003365	ENST00000203407	CCDS2774	chr3:48636432-48647098
455	UQCRC2	NM_003366	ENST00000268379	CCDS10601	chr16:21964609-21994668
456	UQCRFS1	NM_006003	ENST00000304863	CCDS12415	chr19:29698167-29704136
457	UQCRH	NM_006004	ENST00000311672	CCDS30704	chr1:46769285-46782449
458	UQCRQ	NM_014402	ENST00000378670	CCDS34237	chr5:132202319-132204536
459	VARS1	NM_006295	ENST00000375663	CCDS34412	hr6:31745295-31763529
460	VARS2	NM_020442	ENST00000676266	CCDS34387	chr6:30882108-30894235
461	VPS13D	NM_015378	ENST00000620676	CCDS30588	chr1:12290087-12572099
462	WARS2	NM_015836	ENST00000235521	CCDS900	chr1:119573839-119683295
		NM_201263	ENST00000369426	CCDS30817	chr1:119573839-119683295
463	WDR45	NM_007075	ENST00000356463	CCDS14318	chrX:48932092-48958059
		NM_001029896	ENST00000376372	CCDS35250	chrX:48932101-48937546
464	WFS1	NM_006005	ENST00000226760	CCDS3386	chr4:6271577-6304992
			ENST00000682059		chr4:6279182-6285004
			ENST00000673991		chr4:6271576-6304952
465	XPNPEP3	NM_022098	ENST00000357137	CCDS14007	chr22:41253085-41328823
		NM_001204827	ENST00000614001	CCDS74869	chr22:41253152-41258776
466	YARS2	NM_001040436	ENST00000324868	CCDS31770	chr12:32899478-32908887
467	YME1L1	NM_139312	ENST00000326799	CCDS7152	chr10:27399040-27443349
			ENST00000477432		chr10:27434348-27444195
		NM_014263	ENST00000376016	CCDS7151	chr4:6271576-6304952
		NM_014966	ENST00000619982		chr3:47844628-47891683
Mitochondrial-encoded genes
	HGNC Gene Symbol	Ensembl Transcript Number Gencode V42	Transcript Physical Position GRCH37/hG19
384	MT-ATP6	ENST00000361899	chrMT:8527-9207
385	MT-ATP8	ENST00000361851	chrMT:8366-8572
386	MT-CO1	ENST00000361624	chrMT:5904-7445
387	MT-CO2	ENST00000361739	chrMT:7586-8269
388	MT-CO3	ENST00000362079	chrMT:9207-9990
389	MT-CYB	ENST00000361789	chrMT:14747-15887
390	MT-ND1	ENST00000361390	chrMT:3307-4262
391	MT-ND2	ENST00000361453	chrMT:4470-5511
392	MT-ND3	ENST00000361227	chrMT:10059-10404
393	MT-ND4	ENST00000361381	chrMT:10760-12137
394	MT-ND4L	ENST00000361335	chrMT:10470-10766
395	MT-ND5	ENST00000361567	chrMT:12337-14148
396	MT-ND6	ENST00000361681	chrMT:14149-14673
397	MT-RNR1	ENST00000389680	chrMT:648-1601
398	MT-RNR2	ENST00000387347	chrMT:1671-3229
399	MT-TA	ENST00000387392	chrMT:5587-5655
400	MT-TC	ENST00000387405	chrMT:5761-5826
401	MT-TD	ENST00000387419	chrMT:7518-7585
402	MT-TE	ENST00000387459	chrMT:14674-14742
403	MT-TF	ENST00000387314	chrMT:577-647
404	MT-TG	ENST00000387429	chrMT:9991-10058
405	MT-TH	ENST00000387441	chrMT:12138-12206
406	MT-TI	ENST00000387365	chrMT:4263-4331
407	MT-TK	ENST00000387421	chrMT:8295-8364
408	MT-TL1	ENST00000386347	chrMT:3230-3304
409	MT-TL2	ENST00000387456	chrMT:12266-12336
410	MT-TM	ENST00000387377	chrMT:4402-4469
411	MT-TN	ENST00000387400	chrMT:5657-5729
412	MT-TP	ENST00000387461	chrMT:15956-16023
413	MT-TQ	ENST00000387372	chrMT:4329-4400
414	MT-TR	ENST00000387439	chrMT:10405-10469
415	MT-TS1	ENST00000387416	chrMT:7446-7514
416	MT-TS2	ENST00000387449	chrMT:12207-12265
417	MT-TT	ENST00000387460	chrMT:15888-15953
418	MT-TV	ENST00000387342	chrMT:1602-1670
419	MT-TW	ENST00000387382	chrMT:5512-5579
420	MT-TY	ENST00000387409	chrMT:5826-5891
